# Supplementary material for: The Potential of Campanula takesimana Callus Extract to Enhance Skin Barrier Function
Source: Int J Mol Sci. 2023 Dec 11;24(24):17333. doi: 10.3390/ijms242417333 (PMC10743976; doi:10.3390/ijms242417333)
Supplement: Supplementary file 1 [file ijms-24-17333-s001.zip]

Archive with 1 entries (1 files):
- ijms-2722228-supplementary.pdf
